# Supplementary material for: Transperineal US-MRI Fusion-Guided Biopsy for the Detection of Clinical Significant Prostate Cancer: A Systematic Review and Meta-Analysis Comparing Cognitive and Software-Assisted Technique
Source: Cancers (Basel). 2023 Jun 30;15(13):3443. doi: 10.3390/cancers15133443 (PMC10341093; doi:10.3390/cancers15133443)
Supplement: Supplementary file 1 [file cancers-15-03443-s001.zip]

Archive with 1 entries (1 files):
- cancers-2420527-supplementary.pdf
